# Supplementary material for: Efficacy and safety of trastuzumab deruxtecan in gastrointestinal malignancies: a systemic review and meta-analysis
Source: Front Gastroenterol (Lausanne). 2025 Apr 29;4:1559934. doi: 10.3389/fgstr.2025.1559934 (PMC12952437; doi:10.3389/fgstr.2025.1559934)
Supplement: Supplementary file 2 [file Table2.xlsx]

## Sheet: Quality
Study	Clearly Stated Research Question	Defined Study Population	Randomization	Blinding	Comparable Groups	Sample Size Justified	Outcome Measures Defined	Confounders Accounted	Follow-up Rate	Appropriate Statistical Methods	Overall Quality Rating
Custom et al. 2023	Yes	Yes	No	No	No	Yes	Yes	Yes	Yes	Yes	Fair
Matsumoto et al. 2022	Yes	Yes	No	No	No	No	Yes	Partial	No	No	Poor
Ohba et al. 2022	Yes	Yes	No	No	No	Yes	Yes	Yes	Yes	Yes	Fair
Raghav et al. 2023	Yes	Yes	Yes	No	Yes	Yes	Yes	Yes	Yes	Yes	Good
Shen et al. 2023	Yes	Yes	No	No	No	Yes	Yes	Yes	Yes	Yes	Fair
Shitara et al. 2019	Yes	Yes	No	No	No	Yes	Yes	Partial	Yes	Yes	Poor
Shitara et al. 2020	Yes	Yes	Yes	No	Yes	Yes	Yes	Yes	Yes	Yes	Good
Shitara et al. 2024	Yes	Yes	No	No	No	No	Yes	Partial	No	No	Poor
Yamaguchi et al. 2022	Yes	Yes	No	No	No	Yes	Yes	Yes	Yes	Yes	Fair
Yoshino et al. 2022	Yes	Yes	No	No	No	Yes	Yes	Yes	Yes	Yes	Fair

## Sheet: Bias Risk
Study	Study Design	Randomization	Blinding	Sample Size Justification	Attrition Handling	Confounder Adjustment	Outcome Measures	Funding Bias Risk	Overall Bias Risk
Custom et al. 2023	Single-arm Phase 2	No	No	Yes	Yes	Yes	Independent Review	Industry-funded	Moderate
Matsumoto et al. 2022	Retrospective Study	No	No	No	No	Partial	Clinician Assessed	Not Reported	High
Ohba et al. 2022	Phase 2	No	No	Yes	Yes	Yes	Independent Review	Not Reported	Moderate
Raghav et al. 2023	Randomized Phase 2	Yes	No	Yes	Yes	Yes	Independent Review	Industry-funded	Low
Shen et al. 2023	Single-arm Phase 2	No	No	Yes	Yes	Yes	Independent Review	Not Reported	Moderate
Shitara et al. 2019	Phase 1	No	No	Yes	Yes	Partial	Clinician Assessed	Industry-funded	High
Shitara et al. 2020	Randomized Phase 2	Yes	No	Yes	Yes	Yes	Independent Review	Industry-funded	Low
Shitara et al. 2024	Expanded Access Study	No	No	No	No	Partial	Clinician Assessed	Industry-funded	High
Yamaguchi et al. 2022	Phase 2	No	No	Yes	Yes	Yes	Independent Review	Industry-funded	Moderate
Yoshino et al. 2022	Phase 2	No	No	Yes	Yes	Yes	Independent Review	Industry-funded	Moderate
